# Supplementary material for: A simple active fluid model unites cytokinesis, cell crawling, and axonal outgrowth
Source: Front Cell Dev Biol. 2024 Oct 17;12:1491429. doi: 10.3389/fcell.2024.1491429 (PMC11524947; doi:10.3389/fcell.2024.1491429)
Supplement: Supplementary file 4 [file DataSheet1.xlsx]

## Sheet: Source Fig 6A Cytokinesis
Source: Singh, D., Odedra, D., Dutta, P., and Pohl, C. (2019). Mechanical stress induces a scalable switch in cortical flow polarization during cytokinesis. J Cell Sci 132(19), jcs231357. doi: 10.1242/jcs.231357.
Used with permission from the Journal of Cell Science, Creative Commons Attribution License 4.
									Position	Velocity
									(% length)	(um/min)
									0.429944	6.18902
									4.35003	6.34146
									8.52301	6.34146
									12.4431	6.64634
									16.6161	6.72256
									20.5362	6.64634
									24.5827	6.57012
									28.7557	6.34146
									32.8022	6.26524
									36.8488	6.03659
									40.8953	5.50305
									44.8154	4.5122
									48.8619	2.83537
									52.9084	-0.442073
									56.8285	-3.71951
									61.0015	-5.625
									65.0481	-6.99695
									69.0946	-8.06402
									73.1411	-8.29268
									77.1877	-8.29268
									81.2342	-8.21646
									85.2807	-7.75915
									89.3273	-7.53049
									93.3738	-7.22561
									97.4203	-7.45427

## Sheet: Source Fig 6B amoeboid
Source: Bergert, M., Erzberger, A., Desai, R.A., Aspalter, I.M., Oates, A.C., Charras, G., et al. (2015). Force transmission during adhesion-independent migration. Nat Cell Biol 17(4), 524-529. doi: 10.1038/ncb3134.
Used with permission from Springer Nature.
										Position	Velocity
										(um)	(um/min)
											lab ref
										0	9.46958
										1.57095	9.21463
										6.13176	8.01272
										8.125	8.01272
										9.25676	7.16927
										11.3176	5.20827
										12.8209	3.7955
										14.3581	1.68689
										16.0811	1.7806
										18.2601	2.53033
										19.7635	1.33545
										22.2973	-1.7806
										24.7466	-1.7806
										25.5236	-1.68689
										0	8.85616
										1.77365	7.61208
										3.90203	8.58506
										5.60811	8.81399
										6.52027	7.61208
										7.28041	7.16927
										10.0338	6.41017
										12.027	7.61208
										15.6588	3.56121
										16.8581	2.95205
										17.8378	2.80445
										19.3919	0.890302
										21.6385	0.445151
										22.5338	-0.890302
										23.3446	-0.942673
										26.0473	-0.445151
										0	11.2178
										1.65541	11.1288
										3.81757	8.90302
										7.19595	9.34817
										8.63176	8.01272
										10.3547	7.01113
										11.9088	4.21722
										14.3243	4.45151
										16.7568	3.37378
										18.0912	1.26517
										18.9696	0.890302
										22.0608	-0.445151
										0	7.591
										1.57095	6.32583
										2.82095	7.12242
										4.18919	5.65604
										16.2331	1.7806
										19.7128	1.7806
										23.0068	-1.41401
										25.3716	-1.33545
										8.17568	4.63894
										0	8.41335
										1.875	8.43444
										7.85473	8.41335
										9.42568	7.591
										20.2027	0.400636
										17.1453	0.843444
										22.5169	0.400636
										27.2466	-0.890302
										11.4696	6.74755
										0	8.43444
										1.52027	7.61208
										2.95608	7.56757
										4.23986	7.16927
										15.3885	4.21722
										19.5777	0.843444
										21.9257	-0.471336
										23.7838	-0.890302
										26.1149	-1.33545
										0	8.01272
										1.73986	7.61208
										11.4358	5.48239
										13.5642	4.00636
										22.973	0.843444
										26.9932	0.421722
										17.3311	3.77069
										20.8277	1.7806
										0	7.2496
										1.55405	6.12737
										12.3986	5.34181
										20.9628	0.421722
										21.7568	-0.445151
										24.6959	0.890302
										13.75	5.90411

## Sheet: Source Fig 6C Mesenchymal 
Source: Schaub, S., Bohnet, S., Laurent, V.M., Meister, J.J., and Verkhovsky, A.B. (2007). Comparative maps of motion and assembly of filamentous actin and myosin II in migrating cells. Mol Biol Cell 18(10), 3723-3732. doi: 10.1091/mbc.e06-09-0859.
Used with permission from the author, Alexander Verkhovski, and from Mol. Cell Biol. Creative Commons Noncommercial Share Alike 3.0 Unported license.
										Position	Velocity
										(um)	(um/min)
										6.27273	4.29715
										7.90909	5.12885
										9.11364	5.45779
										10.4773	5.45114
										11.6818	5.88517
										12.9545	5.63789
										14.1591	5.356
										15.5	5.63789
										16.7045	5.49694
										17.9091	5.12885
										19.2045	5.68332
										20.4091	5.63674
										21.7045	5.45114
										22.8864	5.68814
										24.1591	4.93316
										25.2727	4.33295
										26.3636	3.91364
										27.5	3.4114
										28.6136	3.01049
										29.7273	2.45807
										30.7955	1.40947
										31.9091	0.588517
										32.9773	0.143357
										34.0227	-0.693088
										35.1818	-1.0035
										36.3182	-1.72028
										37.7727	-0.716783
										38.6818	-1.07715
										39.4318	-0.882775

## Sheet: Source Fig 7C Neuron Migration
Source: He, M., Zhang, Z.H., Guan, C.B., Xia, D., and Yuan, X.B. (2010). Leading tip drives soma translocation via forward F-actin flow during neuronal migration. J Neurosci 30(32), 10885-10898. doi: 10.1523/JNEUROSCI.0240-10.2010.
Used with permission from the author, Xiaobing Yuan, and the Journal of Neuroscience, Creative Commons Attribution Noncommercial Share Alike 3.0 Unported License.
																Postion (um)	Velocity (um/min)	Pos std	Vel std	n	SE	tinv	95%ci
																-51.256	3.31925	3.13107	1.38213	9	0.460708	2.306	1.0624
																-43.4783	2.96278	1.71174	1.63093	9	0.543642	2.306	1.25364
																-34.9758	2.22368	2.6097	1.43361	9	0.477871	2.306	1.10197
																-23.6232	2.43356	2.95684	1.10306	9	0.367686	2.306	0.847886
																-15.1691	2.37979	2.98424	0.867518	9	0.289173	2.306	0.666833
																-7.92271	2.32475	1.8924	1.12446	9	0.37482	2.306	0.864337
																-2.31884	2.68541	2.29036	1.16107	9	0.387024	2.306	0.892479
																0.0458333	1.14234	0.0847791	1.82167	9	0.607222	2.306	1.40026
																0.322222	-0.720636	0.0854167	0.31868	9	0.106227	2.306	0.244959
																0.776389	-0.796866	0.135417	0.214546	9	0.0715152	2.306	0.164914
																1.22917	-1.09596	0.149217	0.257287	9	0.0857623	2.306	0.197768
																1.62917	-1.30908	0.161656	0.287354	9	0.0957847	2.306	0.22088
																2.22083	-1.52123	0.235684	0.343967	9	0.114656	2.306	0.264396
																3.0725	-1.49842	0.288233	0.13732	9	0.0457734	2.306	0.105554

## Sheet: Source Fig 7F Axonal Elongation
Source: Athamneh, A.I.M., He, Y., Lamoureux, P., Fix, L., Suter, D.M., and Miller, K.E. (2017). Neurite elongation is highly correlated with bulk forward translocation of microtubules. Sci Rep 7(1), 7292. doi: 10.1038/s41598-017-07402-6.
Used with permission from the author, Kyle Miller, and Science Reports Creative Commons Attribution License 4; J. Cell Science, CC-BY license.
	Flow rate across growth cone				Flow rate along axon
`	position (um)	average growing (um/min)	95%ci growing (um/min)		Distance original (um)	Offset (um)	Distance from CZ (um)	velocity (um/min)	95%ci (um/min)	velocity (um/h)	95%ci (um/h)
	-37.1898	0.393699	0.657449		0	-5	-5	0.496841	0.127571	29.8105	7.65428
	-37.1025	0.370161	0.632035		-7.48333	-5	-7.48333	0.333731	0.111391	20.0238	6.68343
	-37.0152	0.344243	0.580776		-16.6333	-5	-16.6333	0.353378	0.12649	21.2027	7.58942
	-36.9279	0.338851	0.4994		-25.0583	-5	-25.0583	0.155293	0.0836733	9.31756	5.0204
	-36.8406	0.354921	0.490896		-33.7	-5	-33.7	0.253498	0.100528	15.2099	6.03169
	-36.7533	0.370044	0.498355		-44.8083	-5	-44.8083	0.133596	0.06322	8.01574	3.7932
	-36.666	0.365275	0.488538		-55.375	-5	-55.375	0.103773	0.0763218	6.22639	4.57931
	-36.5787	0.369423	0.489097		-66.7083	-5	-66.7083	0.140097	0.0918539	8.40583	5.51124
	-36.4914	0.36764	0.477396		-79.7583	-5	-79.7583	0.0832105	0.0605997	4.99263	3.63598
	-36.4041	0.389237	0.505249		-93.95	-5	-93.95	0.0813462	0.052839	4.88077	3.17034
	-36.3168	0.401358	0.51582		-109.942	-5	-109.942	0.127198	0.0804867	7.63189	4.8292
	-36.2295	0.386195	0.477795		-124.633	-5	-124.633	0.0655488	0.0494493	3.93293	2.96696
	-36.1422	0.391265	0.50169		-140.358	-5	-140.358	0.06404	0.0534661	3.8424	3.20797
	-36.0549	0.390416	0.507171		-158.517	-5	-158.517	0.0209598	0.0523449	1.25759	3.14069
	-35.9676	0.318626	0.503377		-176.25	-5	-176.25	0.0351986	0.0466176	2.11191	2.79706
	-35.8803	0.367695	0.578234
	-35.793	0.436624	0.637744		Data were collected during the preperation of Athamneh et al., 2017
	-35.7057	0.447687	0.568072		Data from Fig. 2C of (Athamneh et al., 2017) are on the left
	-35.6184	0.469988	0.520378		Data from Fig. 4D of (Athamneh et al., 2017) are shown above.
	-35.5311	0.463705	0.533764
	-35.4438	0.454344	0.519021
	-35.3565	0.450478	0.506299
	-35.2692	0.414407	0.483861
	-35.1819	0.408797	0.475729
	-35.0946	0.41208	0.474132
	-35.0073	0.399183	0.451417
	-34.92	0.39606	0.443813
	-34.8327	0.392998	0.440685
	-34.7454	0.419817	0.429655
	-34.6581	0.430281	0.437258
	-34.5708	0.440818	0.467334
	-34.4835	0.413104	0.494618
	-34.3962	0.333584	0.566888
	-34.3089	0.349612	0.579548
	-34.2216	0.346082	0.540358
	-34.1343	0.326455	0.496479
	-34.047	0.325651	0.47576
	-33.9597	0.330275	0.481106
	-33.8724	0.307104	0.45285
	-33.7851	0.300761	0.417245
	-33.6978	0.275255	0.38715
	-33.6105	0.258909	0.390773
	-33.5232	0.222155	0.365855
	-33.4359	0.245473	0.352734
	-33.3486	0.245348	0.348905
	-33.2613	0.241553	0.334141
	-33.174	0.224673	0.321276
	-33.0867	0.219882	0.328584
	-32.9994	0.195002	0.335691
	-32.9121	0.192562	0.313375
	-32.8248	0.174306	0.303836
	-32.7375	0.146148	0.310993
	-32.6502	0.119325	0.329251
	-32.5629	0.112679	0.316251
	-32.4756	0.115752	0.323449
	-32.3883	0.097589	0.300491
	-32.301	0.0601701	0.287601
	-32.2137	0.0613201	0.234902
	-32.1264	0.0580328	0.218218
	-32.0391	0.059912	0.215881
	-31.9518	0.0938813	0.197565
	-31.8645	0.120904	0.188526
	-31.7772	0.207666	0.284171
	-31.6899	0.226515	0.295949
	-31.6026	0.207249	0.362193
	-31.5153	0.15114	0.407725
	-31.428	0.171701	0.411028
	-31.3407	0.192213	0.406418
	-31.2534	0.189061	0.407358
	-31.1661	0.224663	0.47996
	-31.0788	0.211086	0.459225
	-30.9915	0.222221	0.470593
	-30.9042	0.228389	0.468859
	-30.8169	0.229437	0.465523
	-30.7296	0.209394	0.467494
	-30.6423	0.201848	0.476281
	-30.555	0.226033	0.482726
	-30.4677	0.207658	0.525648
	-30.3804	0.224274	0.528732
	-30.2931	0.207916	0.442052
	-30.2058	0.185537	0.41974
	-30.1185	0.18203	0.400584
	-30.0312	0.169185	0.381637
	-29.9439	0.17569	0.394909
	-29.8566	0.180663	0.393106
	-29.7693	0.186553	0.388089
	-29.682	0.178771	0.372751
	-29.5947	0.181175	0.363904
	-29.5074	0.169485	0.314421
	-29.4201	0.182808	0.279092
	-29.3328	0.225436	0.28695
	-29.2455	0.220368	0.274206
	-29.1582	0.19549	0.231261
	-29.0709	0.21289	0.215056
	-28.9836	0.24629	0.206831
	-28.8963	0.252203	0.208767
	-28.809	0.236703	0.174049
	-28.7217	0.2317	0.172724
	-28.6344	0.221742	0.180854
	-28.5471	0.236512	0.172103
	-28.4598	0.268872	0.163099
	-28.3725	0.290289	0.171768
	-28.2852	0.301649	0.185809
	-28.1979	0.314019	0.191535
	-28.1106	0.349662	0.240135
	-28.0233	0.347935	0.256947
	-27.936	0.364988	0.262369
	-27.8487	0.376956	0.282339
	-27.7614	0.353293	0.301766
	-27.6741	0.34294	0.297111
	-27.5868	0.378028	0.296374
	-27.4995	0.413202	0.327826
	-27.4122	0.429462	0.359127
	-27.3249	0.431143	0.375088
	-27.2376	0.383107	0.346706
	-27.1503	0.405755	0.350866
	-27.063	0.465259	0.40257
	-26.9757	0.424369	0.351851
	-26.8884	0.427195	0.352548
	-26.8011	0.459567	0.36538
	-26.7138	0.439137	0.343169
	-26.6265	0.43165	0.336119
	-26.5392	0.430358	0.320294
	-26.4519	0.431459	0.321559
	-26.3646	0.433211	0.344627
	-26.2773	0.417756	0.330671
	-26.19	0.414316	0.30411
	-26.1027	0.416244	0.286403
	-26.0154	0.391006	0.272325
	-25.9281	0.400569	0.278846
	-25.8408	0.403435	0.265653
	-25.7535	0.401866	0.289561
	-25.6662	0.391474	0.287605
	-25.5789	0.430569	0.328997
	-25.4916	0.404055	0.327649
	-25.4043	0.355439	0.306421
	-25.317	0.357858	0.337536
	-25.2297	0.282142	0.311503
	-25.1424	0.270774	0.31128
	-25.0551	0.27774	0.312008
	-24.9678	0.291623	0.320209
	-24.8805	0.249683	0.332797
	-24.7932	0.215968	0.292843
	-24.7059	0.210243	0.292521
	-24.6186	0.20409	0.286864
	-24.5313	0.213099	0.271718
	-24.444	0.135706	0.313038
	-24.3567	0.149657	0.324433
	-24.2694	0.154889	0.323187
	-24.1821	0.17571	0.335646
	-24.0948	0.196287	0.336693
	-24.0075	0.201321	0.333132
	-23.9202	0.230033	0.324513
	-23.8329	0.235432	0.342729
	-23.7456	0.239918	0.342776
	-23.6583	0.244203	0.336977
	-23.571	0.254196	0.335627
	-23.4837	0.25613	0.350795
	-23.3964	0.259049	0.362892
	-23.3091	0.259907	0.367922
	-23.2218	0.252175	0.35929
	-23.1345	0.255317	0.343981
	-23.0472	0.26202	0.343551
	-22.9599	0.25135	0.320905
	-22.8726	0.253084	0.307303
	-22.7853	0.284926	0.325483
	-22.698	0.278938	0.299086
	-22.6107	0.273046	0.287152
	-22.5234	0.279323	0.281812
	-22.4361	0.287516	0.292584
	-22.3488	0.298621	0.285457
	-22.2615	0.301084	0.304857
	-22.1742	0.317913	0.321766
	-22.0869	0.311747	0.33145
	-21.9996	0.301526	0.348324
	-21.9123	0.299585	0.339864
	-21.825	0.286255	0.30632
	-21.7377	0.290703	0.328798
	-21.6504	0.244619	0.359232
	-21.5631	0.229993	0.406291
	-21.4758	0.229421	0.418575
	-21.3885	0.226293	0.390032
	-21.3012	0.253536	0.385832
	-21.2139	0.244985	0.402036
	-21.1266	0.238416	0.394022
	-21.0393	0.209516	0.336904
	-20.952	0.207813	0.328973
	-20.8647	0.19733	0.290576
	-20.7774	0.211684	0.299764
	-20.6901	0.207296	0.30498
	-20.6028	0.206728	0.265445
	-20.5155	0.109107	0.351636
	-20.4282	0.100135	0.350313
	-20.3409	0.109888	0.356802
	-20.2536	0.106229	0.367269
	-20.1663	0.0720532	0.392916
	-20.079	0.0697111	0.366739
	-19.9917	0.238942	0.413565
	-19.9044	0.268647	0.409084
	-19.8171	0.291893	0.428603
	-19.7298	0.269509	0.390632
	-19.6425	0.26267	0.386952
	-19.5552	0.259382	0.37355
	-19.4679	0.300567	0.360456
	-19.3806	0.321344	0.336494
	-19.2933	0.303612	0.351731
	-19.206	0.273084	0.381434
	-19.1187	0.26557	0.37152
	-19.0314	0.28445	0.361683
	-18.9441	0.251733	0.349399
	-18.8568	0.277919	0.316874
	-18.7695	0.282642	0.302653
	-18.6822	0.296596	0.296266
	-18.5949	0.318786	0.294599
	-18.5076	0.401078	0.293506
	-18.4203	0.459603	0.362619
	-18.333	0.465007	0.343625
	-18.2457	0.460488	0.346775
	-18.1584	0.429676	0.296288
	-18.0711	0.402055	0.29462
	-17.9838	0.396222	0.289333
	-17.8965	0.410819	0.279289
	-17.8092	0.408223	0.254718
	-17.7219	0.402074	0.253013
	-17.6346	0.394716	0.257313
	-17.5473	0.365711	0.263523
	-17.46	0.388962	0.278993
	-17.3727	0.366053	0.274707
	-17.2854	0.381698	0.281419
	-17.1981	0.319974	0.273769
	-17.1108	0.316316	0.284416
	-17.0235	0.374514	0.257555
	-16.9362	0.427534	0.264102
	-16.8489	0.428865	0.263917
	-16.7616	0.437609	0.269673
	-16.6743	0.452142	0.271264
	-16.587	0.437452	0.283735
	-16.4997	0.458963	0.292113
	-16.4124	0.473083	0.307273
	-16.3251	0.500091	0.333723
	-16.2378	0.505605	0.340997
	-16.1505	0.50534	0.349062
	-16.0632	0.558115	0.416007
	-15.9759	0.60937	0.441324
	-15.8886	0.592385	0.393049
	-15.8013	0.657806	0.42256
	-15.714	0.659069	0.413077
	-15.6267	0.653866	0.37946
	-15.5394	0.642018	0.349303
	-15.4521	0.65775	0.340888
	-15.3648	0.608383	0.293381
	-15.2775	0.627148	0.307289
	-15.1902	0.614967	0.291572
	-15.1029	0.588516	0.24803
	-15.0156	0.537808	0.221508
	-14.9283	0.506296	0.208127
	-14.841	0.45103	0.214172
	-14.7537	0.420294	0.213238
	-14.6664	0.407441	0.212905
	-14.5791	0.388024	0.216322
	-14.4918	0.431917	0.244124
	-14.4045	0.460104	0.268606
	-14.3172	0.448295	0.270215
	-14.2299	0.404316	0.249168
	-14.1426	0.413087	0.229343
	-14.0553	0.407543	0.211778
	-13.968	0.403494	0.21135
	-13.8807	0.380704	0.196975
	-13.7934	0.35701	0.196605
	-13.7061	0.362182	0.193022
	-13.6188	0.351823	0.187164
	-13.5315	0.335381	0.196174
	-13.4442	0.350158	0.191578
	-13.3569	0.341244	0.187182
	-13.2696	0.33946	0.179707
	-13.1823	0.328631	0.189464
	-13.095	0.330048	0.192824
	-13.0077	0.333057	0.189372
	-12.9204	0.339241	0.202512
	-12.8331	0.339433	0.202065
	-12.7458	0.341241	0.20729
	-12.6585	0.338093	0.209321
	-12.5712	0.339528	0.210524
	-12.4839	0.336986	0.205831
	-12.3966	0.356798	0.217294
	-12.3093	0.359541	0.214688
	-12.222	0.362662	0.217318
	-12.1347	0.358565	0.218349
	-12.0474	0.317799	0.219524
	-11.9601	0.310184	0.216246
	-11.8728	0.325019	0.21116
	-11.7855	0.343764	0.222201
	-11.6982	0.38321	0.262883
	-11.6109	0.401022	0.283731
	-11.5236	0.387071	0.283589
	-11.4363	0.388663	0.282286
	-11.349	0.433184	0.294658
	-11.2617	0.451752	0.302212
	-11.1744	0.475691	0.319104
	-11.0871	0.464782	0.337352
	-10.9998	0.471096	0.356273
	-10.9125	0.476646	0.369542
	-10.8252	0.46243	0.379022
	-10.7379	0.410726	0.30214
	-10.6506	0.414997	0.305168
	-10.5633	0.411527	0.289835
	-10.476	0.42086	0.283872
	-10.3887	0.419968	0.284824
	-10.3014	0.421029	0.294548
	-10.2141	0.427703	0.292285
	-10.1268	0.4322	0.283833
	-10.0395	0.420606	0.277301
	-9.9522	0.456368	0.28269
	-9.8649	0.4487	0.26949
	-9.7776	0.411966	0.255921
	-9.6903	0.488806	0.282612
	-9.603	0.469554	0.268194
	-9.5157	0.467819	0.270554
	-9.4284	0.456791	0.26906
	-9.3411	0.44245	0.275707
	-9.2538	0.438363	0.276177
	-9.1665	0.422266	0.281529
	-9.0792	0.411577	0.297155
	-8.9919	0.451505	0.289816
	-8.9046	0.452098	0.29752
	-8.8173	0.442359	0.294872
	-8.73	0.453302	0.303162
	-8.6427	0.465598	0.309633
	-8.5554	0.525629	0.302093
	-8.4681	0.57624	0.329487
	-8.3808	0.559549	0.338449
	-8.2935	0.64314	0.382566
	-8.2062	0.663046	0.403122
	-8.1189	0.629886	0.38107
	-8.0316	0.605255	0.360623
	-7.9443	0.609084	0.358175
	-7.857	0.608318	0.354877
	-7.7697	0.616523	0.378975
	-7.6824	0.649287	0.414383
	-7.5951	0.614587	0.401963
	-7.5078	0.61753	0.414083
	-7.4205	0.585653	0.377921
	-7.3332	0.612827	0.390405
	-7.2459	0.623548	0.402813
	-7.1586	0.616214	0.394062
	-7.0713	0.611506	0.394465
	-6.984	0.61014	0.408286
	-6.8967	0.628069	0.445396
	-6.8094	0.611258	0.443833
	-6.7221	0.60476	0.457106
	-6.6348	0.594533	0.453838
	-6.5475	0.566159	0.442492
	-6.4602	0.566731	0.467097
	-6.3729	0.588765	0.483064
	-6.2856	0.611578	0.503418
	-6.1983	0.622873	0.522304
	-6.111	0.613625	0.511935
	-6.0237	0.574138	0.492558
	-5.9364	0.563105	0.473843
	-5.8491	0.519254	0.442912
	-5.7618	0.496071	0.416264
	-5.6745	0.495064	0.393457
	-5.5872	0.477729	0.339117
	-5.4999	0.446033	0.317528
	-5.4126	0.453771	0.314137
	-5.3253	0.472039	0.318773
	-5.238	0.479732	0.302695
	-5.1507	0.486423	0.307379
	-5.0634	0.487132	0.335958
	-4.9761	0.487759	0.344539
	-4.8888	0.476299	0.317933
	-4.8015	0.531326	0.366639
	-4.7142	0.495184	0.342039
	-4.6269	0.46104	0.306485
	-4.5396	0.429756	0.258434
	-4.4523	0.493098	0.291757
	-4.365	0.463292	0.28689
	-4.2777	0.499335	0.325619
	-4.1904	0.271447	0.320389
	-4.1031	0.144737	0.383466
	-4.0158	0.152629	0.363336
	-3.9285	0.253211	0.335814
	-3.8412	0.267565	0.320727
	-3.7539	0.328328	0.370516
	-3.6666	0.289906	0.329073
	-3.5793	0.281149	0.319467
	-3.492	0.253191	0.282709
	-3.4047	0.259291	0.283185
	-3.3174	0.280692	0.313362
	-3.2301	0.248196	0.330631
	-3.1428	0.2159	0.365188
	-3.0555	0.29174	0.301327
	-2.9682	0.308892	0.254561
	-2.8809	0.312711	0.245952
	-2.7936	0.305529	0.230166
	-2.7063	0.292875	0.217637
	-2.619	0.293479	0.209805
	-2.5317	0.287816	0.208037
	-2.4444	0.266047	0.203064
	-2.3571	0.252488	0.185407
	-2.2698	0.231973	0.193704
	-2.1825	0.196546	0.212559
	-2.0952	0.1839	0.249386
	-2.0079	0.145826	0.247185
	-1.9206	0.110698	0.235915
	-1.8333	0.0497836	0.241783
	-1.746	-0.00218602	0.262569
	-1.6587	-0.00466993	0.271668
	-1.5714	-0.0486791	0.294501
	-1.4841	-0.0411321	0.288488
	-1.3968	-0.0431175	0.294676
	-1.3095	0.00259411	0.313071
	-1.2222	-0.00652157	0.315458
	-1.1349	0.0216756	0.299095
	-1.0476	-0.00510361	0.291025
	-0.9603	-0.0596144	0.26347
	-0.873	-0.0904214	0.266094
	-0.7857	-0.100237	0.264153
	-0.6984	-0.120165	0.263487
	-0.6111	-0.232296	0.21786
	-0.5238	-0.301282	0.220499
	-0.4365	-0.393491	0.236688
	-0.3492	-0.447188	0.252234
	-0.2619	-0.504528	0.265874
	-0.1746	-0.589919	0.273636
	-0.0873	-0.708846	0.321017
	0	-0.75427	0.309395
	0.0873	-0.858374	0.340128
	0.1746	-0.943864	0.368919
	0.2619	-1.02683	0.395862
	0.3492	-1.09718	0.425539
	0.4365	-1.16932	0.42618
	0.5238	-1.23656	0.400589
	0.6111	-1.30161	0.396678
	0.6984	-1.38406	0.420644
	0.7857	-1.44115	0.421479
	0.873	-1.50241	0.41779
	0.9603	-1.57525	0.417554
	1.0476	-1.63855	0.431171
	1.1349	-1.62839	0.405721
	1.2222	-1.64118	0.403313
	1.3095	-1.62919	0.406688
	1.3968	-1.73407	0.393842
	1.4841	-1.78882	0.38718
	1.5714	-1.84609	0.385258
	1.6587	-1.94398	0.410022
	1.746	-1.97485	0.432783
	1.8333	-2.05961	0.486972
	1.9206	-2.09624	0.511387
	2.0079	-2.1786	0.504872
	2.0952	-2.24719	0.508936
	2.1825	-2.27303	0.550756
	2.2698	-2.38018	0.603167
	2.3571	-2.37804	0.627659
	2.4444	-2.50119	0.717563
	2.5317	-2.41861	0.695759
	2.619	-2.64856	0.811353
	2.7063	-2.87788	0.869062
	2.7936	-2.97159	0.920273
	2.8809	-3.00306	0.933147
	2.9682	-3.01917	0.926989
	3.0555	-3.19102	0.996183
	3.1428	-3.30029	1.09427
	3.2301	-3.32658	1.12402
	3.3174	-3.32374	1.15077
	3.4047	-3.26005	1.06737
	3.492	-3.19154	1.05388
	3.5793	-3.13248	1.03413
	3.6666	-3.15157	1.03982
	3.7539	-2.92777	0.850461
	3.8412	-3.09746	0.977492
	3.9285	-3.10461	0.959734
	4.0158	-2.99313	1.04054
	4.1031	-3.12276	1.10095
	4.1904	-2.68202	1.03994
	4.2777	-2.70845	1.1767
	4.365	-2.83792	1.35701
	4.4523	-2.87838	1.31064
	4.5396	-2.99446	1.45123
	4.6269	-3.08995	1.55071
	4.7142	-2.97012	1.46576
	4.8015	-3.14692	1.6416
	4.8888	-3.20535	1.71178
	4.9761	-2.55949	1.25468
	5.0634	-2.87834	1.18897
	5.1507	-2.64755	1.17104
	5.238	-2.63288	1.101
	5.3253	-2.65543	1.1249
	5.4126	-2.66314	1.1048
	5.4999	-2.67945	1.08617
	5.5872	-2.73244	1.12025
	5.6745	-2.68149	1.2878
	5.7618	-2.73243	1.40297
	5.8491	-2.69693	1.37981
	5.9364	-2.81095	1.38189
	6.0237	-2.76235	1.80117
	6.111	-2.83115	1.89794
	6.1983	-2.87236	1.90092
	6.2856	-2.96213	2.49154
	6.3729	-3.02079	2.56099
	6.4602	-3.18414	2.76344
	6.5475	-3.27271	2.90567
	6.6348	-3.3064	3.01643
	6.7221	-2.76444	3.69921
	6.8094	-2.77802	3.88814
